# Supplementary material for: Quantitative microbial taxonomy across particle size, depth, and oxygen concentration
Source: Front Microbiol. 2025 May 23;16:1552305. doi: 10.3389/fmicb.2025.1552305 (PMC12142689; doi:10.3389/fmicb.2025.1552305)
Supplement: Supplementary file 1 [file Supplementary_file_1.zip]

Archive with 2 entries (2 files):
- Supplementary Table 1.XLSX
- Supplementary Figures.PDF
