# Supplementary material for: Quantitative microbial taxonomy across particle size, depth, and oxygen concentration
Source: Front Microbiol. 2025 May 23;16:1552305. doi: 10.3389/fmicb.2025.1552305 (PMC12142689; doi:10.3389/fmicb.2025.1552305)
Supplement: Supplementary file 1 [file Supplementary_file_1.zip › Supplementary Table 1.XLSX]

## Sheet: Abun_table_copuesliter
Supplementary Table 1. (Separate Document). Indicates the abundance, in 16s rRNA gene copies per liter of seawater, of the ten most abundant phylum level taxa, associated with each size class at each sampled depth. Depth, indicates the sampling depth. Cast indicates the cast number. Fraction indicates the size fraction. Phylum indicates the Phylum level group. Copier per liter is the sum of the a…
Depth	Cast	Category	Fraction	Phylum	Copies per Liter
275	AT4209005	275_MESO	0.2 µm	Actinobacteria	5.43934e+06
275	AT4209005	275_MESO	0.2 µm	Bacteroidetes	1.01508e+07
275	AT4209005	275_MESO	0.2 µm	Chloroflexi	1.85902e+06
275	AT4209005	275_MESO	0.2 µm	Cyanobacteria	137705
275	AT4209005	275_MESO	0.2 µm	Euryarchaeota	3.23803e+07
275	AT4209005	275_MESO	0.2 µm	Marinimicrobia_(SAR406_clade)	2.39705e+07
275	AT4209005	275_MESO	0.2 µm	Nanoarchaeaeota	137705
275	AT4209005	275_MESO	0.2 µm	Planctomycetes	895082
275	AT4209005	275_MESO	0.2 µm	Proteobacteria	1.16636e+08
275	AT4209005	275_MESO	0.2 µm	Thaumarchaeota	5.67246e+07
275	AT4209005	275_MESO	1.2 µm	Actinobacteria	1.8235e+06
275	AT4209005	275_MESO	1.2 µm	Bacteroidetes	1.03299e+07
275	AT4209005	275_MESO	1.2 µm	Chloroflexi	1.05724e+06
275	AT4209005	275_MESO	1.2 µm	Cyanobacteria	465574
275	AT4209005	275_MESO	1.2 µm	Euryarchaeota	1.51602e+07
275	AT4209005	275_MESO	1.2 µm	Marinimicrobia_(SAR406_clade)	5.63538e+06
275	AT4209005	275_MESO	1.2 µm	Nanoarchaeaeota	19398.9
275	AT4209005	275_MESO	1.2 µm	Planctomycetes	3.12322e+06
275	AT4209005	275_MESO	1.2 µm	Proteobacteria	8.04958e+07
275	AT4209005	275_MESO	1.2 µm	Thaumarchaeota	3.32594e+07
275	AT4209005	275_MESO	53 µm	Actinobacteria	380578
275	AT4209005	275_MESO	53 µm	Bacteroidetes	83180.3
275	AT4209005	275_MESO	53 µm	Chloroflexi	125340
275	AT4209005	275_MESO	53 µm	Cyanobacteria	126480
275	AT4209005	275_MESO	53 µm	Euryarchaeota	56972.8
275	AT4209005	275_MESO	53 µm	Marinimicrobia_(SAR406_clade)	22789.1
275	AT4209005	275_MESO	53 µm	Planctomycetes	28486.4
275	AT4209005	275_MESO	53 µm	Proteobacteria	1.34627e+07
275	AT4209005	275_MESO	53 µm	Thaumarchaeota	44438.8
316	AT4209008	316_MESO	0.2 µm	Actinobacteria	432325
316	AT4209008	316_MESO	0.2 µm	Bacteroidetes	2.68804e+06
316	AT4209008	316_MESO	0.2 µm	Chloroflexi	356032
316	AT4209008	316_MESO	0.2 µm	Cyanobacteria	48318.6
316	AT4209008	316_MESO	0.2 µm	Euryarchaeota	2.42356e+06
316	AT4209008	316_MESO	0.2 µm	Marinimicrobia_(SAR406_clade)	6.00422e+06
316	AT4209008	316_MESO	0.2 µm	Nanoarchaeaeota	129697
316	AT4209008	316_MESO	0.2 µm	Planctomycetes	139870
316	AT4209008	316_MESO	0.2 µm	Proteobacteria	3.36933e+07
316	AT4209008	316_MESO	0.2 µm	Thaumarchaeota	1.23085e+07
316	AT4209008	316_MESO	1.2 µm	Actinobacteria	4.76026e+06
316	AT4209008	316_MESO	1.2 µm	Bacteroidetes	2.46791e+07
316	AT4209008	316_MESO	1.2 µm	Chloroflexi	1.92436e+06
316	AT4209008	316_MESO	1.2 µm	Cyanobacteria	742735
316	AT4209008	316_MESO	1.2 µm	Euryarchaeota	6.51919e+07
316	AT4209008	316_MESO	1.2 µm	Marinimicrobia_(SAR406_clade)	1.69816e+07
316	AT4209008	316_MESO	1.2 µm	Nanoarchaeaeota	135043
316	AT4209008	316_MESO	1.2 µm	Planctomycetes	1.08709e+07
316	AT4209008	316_MESO	1.2 µm	Proteobacteria	2.23293e+08
316	AT4209008	316_MESO	1.2 µm	Thaumarchaeota	1.08709e+08
316	AT4209008	316_MESO	5 µm	Actinobacteria	2.01397e+06
316	AT4209008	316_MESO	5 µm	Bacteroidetes	1.37839e+07
316	AT4209008	316_MESO	5 µm	Chloroflexi	170011
316	AT4209008	316_MESO	5 µm	Cyanobacteria	4.64259e+06
316	AT4209008	316_MESO	5 µm	Euryarchaeota	1.89627e+06
316	AT4209008	316_MESO	5 µm	Marinimicrobia_(SAR406_clade)	2.09244e+06
316	AT4209008	316_MESO	5 µm	Nanoarchaeaeota	65388.7
316	AT4209008	316_MESO	5 µm	Planctomycetes	9.74291e+06
316	AT4209008	316_MESO	5 µm	Proteobacteria	2.05333e+08
316	AT4209008	316_MESO	5 µm	Thaumarchaeota	6225000
316	AT4209008	316_MESO	20 µm	Actinobacteria	532653
316	AT4209008	316_MESO	20 µm	Bacteroidetes	4275000
316	AT4209008	316_MESO	20 µm	Chloroflexi	59693.9
316	AT4209008	316_MESO	20 µm	Cyanobacteria	789796
316	AT4209008	316_MESO	20 µm	Euryarchaeota	840306
316	AT4209008	316_MESO	20 µm	Marinimicrobia_(SAR406_clade)	1.0148e+06
316	AT4209008	316_MESO	20 µm	Nanoarchaeaeota	13775.5
316	AT4209008	316_MESO	20 µm	Planctomycetes	1.87347e+06
316	AT4209008	316_MESO	20 µm	Proteobacteria	6.23571e+07
316	AT4209008	316_MESO	20 µm	Thaumarchaeota	3.09949e+06
316	AT4209008	316_MESO	180 µm	Actinobacteria	640670
316	AT4209008	316_MESO	180 µm	Bacteroidetes	7.38002e+06
316	AT4209008	316_MESO	180 µm	Cyanobacteria	671471
316	AT4209008	316_MESO	180 µm	Euryarchaeota	1.20126e+06
316	AT4209008	316_MESO	180 µm	Marinimicrobia_(SAR406_clade)	646830
316	AT4209008	316_MESO	180 µm	Planctomycetes	1.62016e+06
316	AT4209008	316_MESO	180 µm	Proteobacteria	8.83016e+07
316	AT4209008	316_MESO	180 µm	Thaumarchaeota	3.87482e+06
1001	AT4209010	1001_BATHY	1.2 µm	Actinobacteria	1.69091e+06
1001	AT4209010	1001_BATHY	1.2 µm	Bacteroidetes	7.15114e+06
1001	AT4209010	1001_BATHY	1.2 µm	Chloroflexi	105682
1001	AT4209010	1001_BATHY	1.2 µm	Cyanobacteria	246591
1001	AT4209010	1001_BATHY	1.2 µm	Euryarchaeota	1.24705e+07
1001	AT4209010	1001_BATHY	1.2 µm	Marinimicrobia_(SAR406_clade)	2.50114e+06
1001	AT4209010	1001_BATHY	1.2 µm	Nanoarchaeaeota	317045
1001	AT4209010	1001_BATHY	1.2 µm	Planctomycetes	6.55227e+06
1001	AT4209010	1001_BATHY	1.2 µm	Proteobacteria	4.36642e+08
1001	AT4209010	1001_BATHY	1.2 µm	Thaumarchaeota	3.01545e+07
1001	AT4209010	1001_BATHY	5 µm	Actinobacteria	257601
1001	AT4209010	1001_BATHY	5 µm	Bacteroidetes	52679.1
1001	AT4209010	1001_BATHY	5 µm	Chloroflexi	18121.6
1001	AT4209010	1001_BATHY	5 µm	Cyanobacteria	526.791
1001	AT4209010	1001_BATHY	5 µm	Euryarchaeota	210.716
1001	AT4209010	1001_BATHY	5 µm	Marinimicrobia_(SAR406_clade)	210.716
1001	AT4209010	1001_BATHY	5 µm	Nanoarchaeaeota	105.358
1001	AT4209010	1001_BATHY	5 µm	Planctomycetes	6742.93
1001	AT4209010	1001_BATHY	5 µm	Proteobacteria	591270
1001	AT4209010	1001_BATHY	5 µm	Thaumarchaeota	316.075
1001	AT4209010	1001_BATHY	20 µm	Actinobacteria	1.03692e+06
1001	AT4209010	1001_BATHY	20 µm	Bacteroidetes	2.46032e+07
1001	AT4209010	1001_BATHY	20 µm	Chloroflexi	282796
1001	AT4209010	1001_BATHY	20 µm	Cyanobacteria	1.31971e+06
1001	AT4209010	1001_BATHY	20 µm	Marinimicrobia_(SAR406_clade)	1.97957e+06
1001	AT4209010	1001_BATHY	20 µm	Planctomycetes	659857
1001	AT4209010	1001_BATHY	20 µm	Proteobacteria	1.88238e+09
1001	AT4209010	1001_BATHY	20 µm	Thaumarchaeota	5.75018e+06
1001	AT4209010	1001_BATHY	53 µm	Actinobacteria	744048
1001	AT4209010	1001_BATHY	53 µm	Bacteroidetes	2.20238e+07
1001	AT4209010	1001_BATHY	53 µm	Chloroflexi	744048
1001	AT4209010	1001_BATHY	53 µm	Cyanobacteria	2.52976e+06
1001	AT4209010	1001_BATHY	53 µm	Euryarchaeota	595238
1001	AT4209010	1001_BATHY	53 µm	Marinimicrobia_(SAR406_clade)	1.33929e+06
1001	AT4209010	1001_BATHY	53 µm	Planctomycetes	446429
1001	AT4209010	1001_BATHY	53 µm	Proteobacteria	2.24807e+09
1001	AT4209010	1001_BATHY	53 µm	Thaumarchaeota	4.7619e+06
1001	AT4209010	1001_BATHY	180 µm	Actinobacteria	2.48299e+06
1001	AT4209010	1001_BATHY	180 µm	Bacteroidetes	3.96037e+07
1001	AT4209010	1001_BATHY	180 µm	Chloroflexi	496599
1001	AT4209010	1001_BATHY	180 µm	Cyanobacteria	3.35204e+06
1001	AT4209010	1001_BATHY	180 µm	Euryarchaeota	869048
1001	AT4209010	1001_BATHY	180 µm	Marinimicrobia_(SAR406_clade)	248299
1001	AT4209010	1001_BATHY	180 µm	Nanoarchaeaeota	124150
1001	AT4209010	1001_BATHY	180 µm	Planctomycetes	372449
1001	AT4209010	1001_BATHY	180 µm	Proteobacteria	2.0661e+09
1001	AT4209010	1001_BATHY	180 µm	Thaumarchaeota	1.20425e+07
1001	AT4209010	1001_BATHY	500 µm	Actinobacteria	230102
1001	AT4209010	1001_BATHY	500 µm	Bacteroidetes	5.98265e+06
1001	AT4209010	1001_BATHY	500 µm	Cyanobacteria	502041
1001	AT4209010	1001_BATHY	500 µm	Euryarchaeota	146429
1001	AT4209010	1001_BATHY	500 µm	Marinimicrobia_(SAR406_clade)	167347
1001	AT4209010	1001_BATHY	500 µm	Planctomycetes	62755.1
1001	AT4209010	1001_BATHY	500 µm	Proteobacteria	3.79396e+08
1001	AT4209010	1001_BATHY	500 µm	Thaumarchaeota	1.23418e+06
2369	AT4209012	2369_NBP	0.2 µm	Actinobacteria	1.97273e+06
2369	AT4209012	2369_NBP	0.2 µm	Bacteroidetes	7.44545e+06
2369	AT4209012	2369_NBP	0.2 µm	Chloroflexi	6.39545e+06
2369	AT4209012	2369_NBP	0.2 µm	Cyanobacteria	604545
2369	AT4209012	2369_NBP	0.2 µm	Euryarchaeota	2.19227e+07
2369	AT4209012	2369_NBP	0.2 µm	Marinimicrobia_(SAR406_clade)	4.09182e+07
2369	AT4209012	2369_NBP	0.2 µm	Nanoarchaeaeota	4.67727e+06
2369	AT4209012	2369_NBP	0.2 µm	Planctomycetes	2.89545e+06
2369	AT4209012	2369_NBP	0.2 µm	Proteobacteria	4.30882e+08
2369	AT4209012	2369_NBP	0.2 µm	Thaumarchaeota	1.66059e+08
2369	AT4209012	2369_NBP	1.2 µm	Actinobacteria	1197500
2369	AT4209012	2369_NBP	1.2 µm	Bacteroidetes	4.12321e+06
2369	AT4209012	2369_NBP	1.2 µm	Chloroflexi	408239
2369	AT4209012	2369_NBP	1.2 µm	Cyanobacteria	353807
2369	AT4209012	2369_NBP	1.2 µm	Euryarchaeota	1.76495e+07
2369	AT4209012	2369_NBP	1.2 µm	Marinimicrobia_(SAR406_clade)	2.17727e+06
2369	AT4209012	2369_NBP	1.2 µm	Nanoarchaeaeota	462670
2369	AT4209012	2369_NBP	1.2 µm	Planctomycetes	8.83156e+06
2369	AT4209012	2369_NBP	1.2 µm	Proteobacteria	1.70671e+08
2369	AT4209012	2369_NBP	1.2 µm	Thaumarchaeota	1.65745e+07
2369	AT4209012	2369_NBP	5 µm	Actinobacteria	3.15584e+06
2369	AT4209012	2369_NBP	5 µm	Bacteroidetes	1.71818e+08
2369	AT4209012	2369_NBP	5 µm	Cyanobacteria	3.50649e+06
2369	AT4209012	2369_NBP	5 µm	Euryarchaeota	701299
2369	AT4209012	2369_NBP	5 µm	Marinimicrobia_(SAR406_clade)	3.50649e+06
2369	AT4209012	2369_NBP	5 µm	Planctomycetes	1.75325e+06
2369	AT4209012	2369_NBP	5 µm	Proteobacteria	6.35832e+09
2369	AT4209012	2369_NBP	5 µm	Thaumarchaeota	2.77013e+07
2369	AT4209012	2369_NBP	20 µm	Actinobacteria	2.17677e+06
2369	AT4209012	2369_NBP	20 µm	Bacteroidetes	1.14552e+08
2369	AT4209012	2369_NBP	20 µm	Cyanobacteria	2.17677e+06
2369	AT4209012	2369_NBP	20 µm	Euryarchaeota	816288
2369	AT4209012	2369_NBP	20 µm	Planctomycetes	1.63258e+06
2369	AT4209012	2369_NBP	20 µm	Proteobacteria	4.9897e+09
2369	AT4209012	2369_NBP	20 µm	Thaumarchaeota	9.79545e+06
2369	AT4209012	2369_NBP	53 µm	Actinobacteria	343849
2369	AT4209012	2369_NBP	53 µm	Bacteroidetes	92684.4
2369	AT4209012	2369_NBP	53 µm	Chloroflexi	8261.98
2369	AT4209012	2369_NBP	53 µm	Cyanobacteria	50623.4
2369	AT4209012	2369_NBP	53 µm	Marinimicrobia_(SAR406_clade)	300.436
2369	AT4209012	2369_NBP	53 µm	Planctomycetes	150.218
2369	AT4209012	2369_NBP	53 µm	Proteobacteria	524410
2369	AT4209012	2369_NBP	53 µm	Thaumarchaeota	300.436
2369	AT4209012	2369_NBP	180 µm	Actinobacteria	147056
2369	AT4209012	2369_NBP	180 µm	Bacteroidetes	44605.8
2369	AT4209012	2369_NBP	180 µm	Euryarchaeota	4358.74
2369	AT4209012	2369_NBP	180 µm	Marinimicrobia_(SAR406_clade)	162.943
2369	AT4209012	2369_NBP	180 µm	Planctomycetes	40.7359
2369	AT4209012	2369_NBP	180 µm	Proteobacteria	198058
2369	AT4209012	2369_NBP	500 µm	Actinobacteria	4.08571e+06
2369	AT4209012	2369_NBP	500 µm	Bacteroidetes	1.46771e+08
2369	AT4209012	2369_NBP	500 µm	Cyanobacteria	8.48571e+06
2369	AT4209012	2369_NBP	500 µm	Euryarchaeota	1.88571e+06
2369	AT4209012	2369_NBP	500 µm	Marinimicrobia_(SAR406_clade)	2.51429e+06
2369	AT4209012	2369_NBP	500 µm	Planctomycetes	628571
2369	AT4209012	2369_NBP	500 µm	Proteobacteria	5.75991e+09
2369	AT4209012	2369_NBP	500 µm	Thaumarchaeota	2.48286e+07
92	AT4209005	92_DCM	0.2 µm	Actinobacteria	6.73362e+07
92	AT4209005	92_DCM	0.2 µm	Bacteroidetes	9.67829e+07
92	AT4209005	92_DCM	0.2 µm	Chloroflexi	1.13257e+06
92	AT4209005	92_DCM	0.2 µm	Cyanobacteria	1.3076e+08
92	AT4209005	92_DCM	0.2 µm	Euryarchaeota	1.18199e+08
92	AT4209005	92_DCM	0.2 µm	Marinimicrobia_(SAR406_clade)	8.66584e+07
92	AT4209005	92_DCM	0.2 µm	Nanoarchaeaeota	68640.4
92	AT4209005	92_DCM	0.2 µm	Planctomycetes	2.36809e+06
92	AT4209005	92_DCM	0.2 µm	Proteobacteria	4.49766e+08
92	AT4209005	92_DCM	0.2 µm	Thaumarchaeota	6.24627e+06
92	AT4209005	92_DCM	1.2 µm	Actinobacteria	9.88136e+06
92	AT4209005	92_DCM	1.2 µm	Bacteroidetes	6.17428e+07
92	AT4209005	92_DCM	1.2 µm	Chloroflexi	346162
92	AT4209005	92_DCM	1.2 µm	Cyanobacteria	1.51336e+08
92	AT4209005	92_DCM	1.2 µm	Euryarchaeota	5.36552e+07
92	AT4209005	92_DCM	1.2 µm	Marinimicrobia_(SAR406_clade)	3.77317e+07
92	AT4209005	92_DCM	1.2 µm	Planctomycetes	3.80779e+06
92	AT4209005	92_DCM	1.2 µm	Proteobacteria	1.98445e+08
92	AT4209005	92_DCM	1.2 µm	Thaumarchaeota	2.54901e+06
92	AT4209005	92_DCM	5 µm	Actinobacteria	592487
92	AT4209005	92_DCM	5 µm	Bacteroidetes	1.33198e+06
92	AT4209005	92_DCM	5 µm	Chloroflexi	31183.5
92	AT4209005	92_DCM	5 µm	Cyanobacteria	2.27194e+07
92	AT4209005	92_DCM	5 µm	Euryarchaeota	467753
92	AT4209005	92_DCM	5 µm	Marinimicrobia_(SAR406_clade)	338564
92	AT4209005	92_DCM	5 µm	Nanoarchaeaeota	4454.79
92	AT4209005	92_DCM	5 µm	Planctomycetes	343019
92	AT4209005	92_DCM	5 µm	Proteobacteria	1.92402e+07
92	AT4209005	92_DCM	5 µm	Thaumarchaeota	347473
92	AT4209005	92_DCM	20 µm	Actinobacteria	650641
92	AT4209005	92_DCM	20 µm	Bacteroidetes	4.50444e+06
92	AT4209005	92_DCM	20 µm	Cyanobacteria	9.59946e+07
92	AT4209005	92_DCM	20 µm	Euryarchaeota	934254
92	AT4209005	92_DCM	20 µm	Marinimicrobia_(SAR406_clade)	1.20118e+06
92	AT4209005	92_DCM	20 µm	Nanoarchaeaeota	33366.2
92	AT4209005	92_DCM	20 µm	Planctomycetes	1.01767e+06
92	AT4209005	92_DCM	20 µm	Proteobacteria	2.73436e+07
92	AT4209005	92_DCM	20 µm	Thaumarchaeota	667324
92	AT4209005	92_DCM	180 µm	Actinobacteria	1.82397e+06
92	AT4209005	92_DCM	180 µm	Bacteroidetes	5.54031e+06
92	AT4209005	92_DCM	180 µm	Chloroflexi	638389
92	AT4209005	92_DCM	180 µm	Cyanobacteria	5.74322e+07
92	AT4209005	92_DCM	180 µm	Euryarchaeota	182397
92	AT4209005	92_DCM	180 µm	Marinimicrobia_(SAR406_clade)	455992
92	AT4209005	92_DCM	180 µm	Nanoarchaeaeota	22799.6
92	AT4209005	92_DCM	180 µm	Planctomycetes	775187
92	AT4209005	92_DCM	180 µm	Proteobacteria	5.7341e+07
92	AT4209005	92_DCM	180 µm	Thaumarchaeota	341994
92	AT4209008	92_DCM	0.2 µm	Actinobacteria	1.3127e+08
92	AT4209008	92_DCM	0.2 µm	Bacteroidetes	2.15467e+08
92	AT4209008	92_DCM	0.2 µm	Chloroflexi	1.2523e+07
92	AT4209008	92_DCM	0.2 µm	Cyanobacteria	5.26855e+08
92	AT4209008	92_DCM	0.2 µm	Euryarchaeota	3.42385e+08
92	AT4209008	92_DCM	0.2 µm	Marinimicrobia_(SAR406_clade)	172125000
92	AT4209008	92_DCM	0.2 µm	Planctomycetes	9.41447e+06
92	AT4209008	92_DCM	0.2 µm	Proteobacteria	1.54202e+09
92	AT4209008	92_DCM	0.2 µm	Thaumarchaeota	1.33224e+06
92	AT4209008	92_DCM	5 µm	Actinobacteria	1.24638e+06
92	AT4209008	92_DCM	5 µm	Bacteroidetes	9.71591e+06
92	AT4209008	92_DCM	5 µm	Chloroflexi	78512.4
92	AT4209008	92_DCM	5 µm	Cyanobacteria	4.64892e+07
92	AT4209008	92_DCM	5 µm	Euryarchaeota	1.64876e+06
92	AT4209008	92_DCM	5 µm	Marinimicrobia_(SAR406_clade)	1.50155e+06
92	AT4209008	92_DCM	5 µm	Nanoarchaeaeota	58884.3
92	AT4209008	92_DCM	5 µm	Planctomycetes	9.73554e+06
92	AT4209008	92_DCM	5 µm	Proteobacteria	1.27465e+08
92	AT4209008	92_DCM	5 µm	Thaumarchaeota	991219
92	AT4209008	92_DCM	20 µm	Actinobacteria	2.89655e+06
92	AT4209008	92_DCM	20 µm	Bacteroidetes	2.01003e+07
92	AT4209008	92_DCM	20 µm	Chloroflexi	438871
92	AT4209008	92_DCM	20 µm	Cyanobacteria	2.12063e+08
92	AT4209008	92_DCM	20 µm	Euryarchaeota	4.21317e+06
92	AT4209008	92_DCM	20 µm	Marinimicrobia_(SAR406_clade)	3.11599e+06
92	AT4209008	92_DCM	20 µm	Nanoarchaeaeota	43887.1
92	AT4209008	92_DCM	20 µm	Planctomycetes	1.97931e+07
92	AT4209008	92_DCM	20 µm	Proteobacteria	3.57812e+08
92	AT4209008	92_DCM	20 µm	Thaumarchaeota	4.52038e+06
92	AT4209008	92_DCM	53 µm	Actinobacteria	1.51195e+06
92	AT4209008	92_DCM	53 µm	Bacteroidetes	6.98855e+06
92	AT4209008	92_DCM	53 µm	Chloroflexi	268790
92	AT4209008	92_DCM	53 µm	Cyanobacteria	5.02302e+07
92	AT4209008	92_DCM	53 µm	Euryarchaeota	2.01593e+06
92	AT4209008	92_DCM	53 µm	Marinimicrobia_(SAR406_clade)	1.57914e+06
92	AT4209008	92_DCM	53 µm	Nanoarchaeaeota	100796
92	AT4209008	92_DCM	53 µm	Planctomycetes	1.54555e+06
92	AT4209008	92_DCM	53 µm	Proteobacteria	1.94302e+08
92	AT4209008	92_DCM	53 µm	Thaumarchaeota	1.94873e+06
92	AT4209008	92_DCM	180 µm	Actinobacteria	850269
92	AT4209008	92_DCM	180 µm	Bacteroidetes	1.05266e+07
92	AT4209008	92_DCM	180 µm	Cyanobacteria	1.49216e+07
92	AT4209008	92_DCM	180 µm	Euryarchaeota	1.95203e+06
92	AT4209008	92_DCM	180 µm	Marinimicrobia_(SAR406_clade)	1.18559e+06
92	AT4209008	92_DCM	180 µm	Planctomycetes	1.77239e+06
92	AT4209008	92_DCM	180 µm	Proteobacteria	1.54258e+08
92	AT4209008	92_DCM	180 µm	Thaumarchaeota	1.53288e+06
92	AT4209008	92_DCM	500 µm	Actinobacteria	354962
92	AT4209008	92_DCM	500 µm	Bacteroidetes	4.06593e+06
92	AT4209008	92_DCM	500 µm	Chloroflexi	58084.8
92	AT4209008	92_DCM	500 µm	Cyanobacteria	3.34956e+06
92	AT4209008	92_DCM	500 µm	Euryarchaeota	1.72964e+06
92	AT4209008	92_DCM	500 µm	Marinimicrobia_(SAR406_clade)	1.14879e+06
92	AT4209008	92_DCM	500 µm	Nanoarchaeaeota	6453.86
92	AT4209008	92_DCM	500 µm	Planctomycetes	813187
92	AT4209008	92_DCM	500 µm	Proteobacteria	9.48782e+07
92	AT4209008	92_DCM	500 µm	Thaumarchaeota	2.18141e+06
490	AT4209010	490_OMZ	0.2 µm	Actinobacteria	2.07524e+07
490	AT4209010	490_OMZ	0.2 µm	Bacteroidetes	1.38496e+07
490	AT4209010	490_OMZ	0.2 µm	Chloroflexi	3.6631e+07
490	AT4209010	490_OMZ	0.2 µm	Cyanobacteria	595446
490	AT4209010	490_OMZ	0.2 µm	Euryarchaeota	1.99585e+07
490	AT4209010	490_OMZ	0.2 µm	Marinimicrobia_(SAR406_clade)	2.49845e+08
490	AT4209010	490_OMZ	0.2 µm	Nanoarchaeaeota	6.92041e+07
490	AT4209010	490_OMZ	0.2 µm	Planctomycetes	33345000
490	AT4209010	490_OMZ	0.2 µm	Proteobacteria	4.26163e+08
490	AT4209010	490_OMZ	0.2 µm	Thaumarchaeota	5.23111e+07
490	AT4209010	490_OMZ	1.2 µm	Actinobacteria	5.35758e+06
490	AT4209010	490_OMZ	1.2 µm	Bacteroidetes	2.80427e+07
490	AT4209010	490_OMZ	1.2 µm	Chloroflexi	1.95781e+07
490	AT4209010	490_OMZ	1.2 µm	Cyanobacteria	936083
490	AT4209010	490_OMZ	1.2 µm	Euryarchaeota	1.88013e+07
490	AT4209010	490_OMZ	1.2 µm	Marinimicrobia_(SAR406_clade)	5.10663e+07
490	AT4209010	490_OMZ	1.2 µm	Nanoarchaeaeota	29217750
490	AT4209010	490_OMZ	1.2 µm	Planctomycetes	2.88792e+07
490	AT4209010	490_OMZ	1.2 µm	Proteobacteria	2.46548e+08
490	AT4209010	490_OMZ	1.2 µm	Thaumarchaeota	17925000
490	AT4209010	490_OMZ	20 µm	Actinobacteria	1.59052e+06
490	AT4209010	490_OMZ	20 µm	Bacteroidetes	2.17371e+07
490	AT4209010	490_OMZ	20 µm	Chloroflexi	385580
490	AT4209010	490_OMZ	20 µm	Cyanobacteria	2.36168e+06
490	AT4209010	490_OMZ	20 µm	Euryarchaeota	289185
490	AT4209010	490_OMZ	20 µm	Marinimicrobia_(SAR406_clade)	1.01215e+06
490	AT4209010	490_OMZ	20 µm	Nanoarchaeaeota	578370
490	AT4209010	490_OMZ	20 µm	Planctomycetes	3.03644e+06
490	AT4209010	490_OMZ	20 µm	Proteobacteria	1.30297e+09
490	AT4209010	490_OMZ	20 µm	Thaumarchaeota	1.8797e+06
490	AT4209010	490_OMZ	53 µm	Actinobacteria	1.34349e+06
490	AT4209010	490_OMZ	53 µm	Bacteroidetes	2.04421e+07
490	AT4209010	490_OMZ	53 µm	Chloroflexi	2.00207e+06
490	AT4209010	490_OMZ	53 µm	Cyanobacteria	1.44886e+06
490	AT4209010	490_OMZ	53 µm	Euryarchaeota	368802
490	AT4209010	490_OMZ	53 µm	Marinimicrobia_(SAR406_clade)	1.58058e+06
490	AT4209010	490_OMZ	53 µm	Nanoarchaeaeota	790289
490	AT4209010	490_OMZ	53 µm	Planctomycetes	1.42252e+06
490	AT4209010	490_OMZ	53 µm	Proteobacteria	8.4474e+08
490	AT4209010	490_OMZ	53 µm	Thaumarchaeota	4.2939e+06
490	AT4209010	490_OMZ	180 µm	Actinobacteria	1.38351e+06
490	AT4209010	490_OMZ	180 µm	Bacteroidetes	5.3957e+07
490	AT4209010	490_OMZ	180 µm	Cyanobacteria	3.28584e+06
490	AT4209010	490_OMZ	180 µm	Euryarchaeota	1.55645e+06
490	AT4209010	490_OMZ	180 µm	Marinimicrobia_(SAR406_clade)	2.59409e+06
490	AT4209010	490_OMZ	180 µm	Nanoarchaeaeota	864695
490	AT4209010	490_OMZ	180 µm	Planctomycetes	2.42115e+06
490	AT4209010	490_OMZ	180 µm	Proteobacteria	3.03352e+09
490	AT4209010	490_OMZ	180 µm	Thaumarchaeota	9.16577e+06
490	AT4209010	490_OMZ	500 µm	Actinobacteria	903608
490	AT4209010	490_OMZ	500 µm	Bacteroidetes	1.78344e+07
490	AT4209010	490_OMZ	500 µm	Chloroflexi	47558.3
490	AT4209010	490_OMZ	500 µm	Cyanobacteria	1.47431e+06
490	AT4209010	490_OMZ	500 µm	Euryarchaeota	665816
490	AT4209010	490_OMZ	500 µm	Marinimicrobia_(SAR406_clade)	1.23652e+06
490	AT4209010	490_OMZ	500 µm	Nanoarchaeaeota	713375
490	AT4209010	490_OMZ	500 µm	Planctomycetes	428025
490	AT4209010	490_OMZ	500 µm	Proteobacteria	1190812500
490	AT4209010	490_OMZ	500 µm	Thaumarchaeota	5.08874e+06
527	AT4209012	527_OMZ	0.2 µm	Actinobacteria	5.45333e+07
527	AT4209012	527_OMZ	0.2 µm	Bacteroidetes	6.42667e+07
527	AT4209012	527_OMZ	0.2 µm	Chloroflexi	9.50667e+07
527	AT4209012	527_OMZ	0.2 µm	Cyanobacteria	2.13333e+06
527	AT4209012	527_OMZ	0.2 µm	Euryarchaeota	8.09333e+07
527	AT4209012	527_OMZ	0.2 µm	Marinimicrobia_(SAR406_clade)	7.06533e+08
527	AT4209012	527_OMZ	0.2 µm	Nanoarchaeaeota	631600000
527	AT4209012	527_OMZ	0.2 µm	Planctomycetes	1.48933e+08
527	AT4209012	527_OMZ	0.2 µm	Proteobacteria	1240400000
527	AT4209012	527_OMZ	0.2 µm	Thaumarchaeota	2.75733e+08
527	AT4209012	527_OMZ	5 µm	Actinobacteria	477835
527	AT4209012	527_OMZ	5 µm	Bacteroidetes	805152
527	AT4209012	527_OMZ	5 µm	Chloroflexi	9556.7
527	AT4209012	527_OMZ	5 µm	Cyanobacteria	133794
527	AT4209012	527_OMZ	5 µm	Euryarchaeota	35837.6
527	AT4209012	527_OMZ	5 µm	Marinimicrobia_(SAR406_clade)	107513
527	AT4209012	527_OMZ	5 µm	Nanoarchaeaeota	78842.8
527	AT4209012	527_OMZ	5 µm	Planctomycetes	126626
527	AT4209012	527_OMZ	5 µm	Proteobacteria	4.06757e+07
527	AT4209012	527_OMZ	5 µm	Thaumarchaeota	97956.2
527	AT4209012	527_OMZ	20 µm	Actinobacteria	910684
527	AT4209012	527_OMZ	20 µm	Bacteroidetes	201643
527	AT4209012	527_OMZ	20 µm	Chloroflexi	50227.8
527	AT4209012	527_OMZ	20 µm	Cyanobacteria	30234.2
527	AT4209012	527_OMZ	20 µm	Marinimicrobia_(SAR406_clade)	28039.8
527	AT4209012	527_OMZ	20 µm	Nanoarchaeaeota	25601.6
527	AT4209012	527_OMZ	20 µm	Planctomycetes	62662.8
527	AT4209012	527_OMZ	20 µm	Proteobacteria	2.44044e+06
527	AT4209012	527_OMZ	20 µm	Thaumarchaeota	3657.36
527	AT4209012	527_OMZ	53 µm	Actinobacteria	250896
527	AT4209012	527_OMZ	53 µm	Bacteroidetes	5.49462e+06
527	AT4209012	527_OMZ	53 µm	Chloroflexi	37634.4
527	AT4209012	527_OMZ	53 µm	Cyanobacteria	188172
527	AT4209012	527_OMZ	53 µm	Euryarchaeota	12544.8
527	AT4209012	527_OMZ	53 µm	Marinimicrobia_(SAR406_clade)	188172
527	AT4209012	527_OMZ	53 µm	Nanoarchaeaeota	338710
527	AT4209012	527_OMZ	53 µm	Planctomycetes	163082
527	AT4209012	527_OMZ	53 µm	Proteobacteria	2.47835e+08
527	AT4209012	527_OMZ	53 µm	Thaumarchaeota	664875
527	AT4209012	527_OMZ	180 µm	Actinobacteria	1.81868e+06
527	AT4209012	527_OMZ	180 µm	Bacteroidetes	7.43061e+07
527	AT4209012	527_OMZ	180 µm	Chloroflexi	129906
527	AT4209012	527_OMZ	180 µm	Cyanobacteria	2.85793e+06
527	AT4209012	527_OMZ	180 µm	Euryarchaeota	1.81868e+06
527	AT4209012	527_OMZ	180 µm	Marinimicrobia_(SAR406_clade)	2.98783e+06
527	AT4209012	527_OMZ	180 µm	Nanoarchaeaeota	4.28689e+06
527	AT4209012	527_OMZ	180 µm	Planctomycetes	649529
527	AT4209012	527_OMZ	180 µm	Proteobacteria	2.61435e+09
527	AT4209012	527_OMZ	180 µm	Thaumarchaeota	2.01354e+07
527	AT4209012	527_OMZ	500 µm	Actinobacteria	1.20217e+06
527	AT4209012	527_OMZ	500 µm	Bacteroidetes	5.19337e+07
527	AT4209012	527_OMZ	500 µm	Cyanobacteria	1.68304e+06
527	AT4209012	527_OMZ	500 µm	Euryarchaeota	841518
527	AT4209012	527_OMZ	500 µm	Marinimicrobia_(SAR406_clade)	360651
527	AT4209012	527_OMZ	500 µm	Planctomycetes	1.4426e+06
527	AT4209012	527_OMZ	500 µm	Proteobacteria	2.54499e+09
527	AT4209012	527_OMZ	500 µm	Thaumarchaeota	1.63495e+07
4	AT4209008	4_Surface	0.2 µm	Actinobacteria	188977500
4	AT4209008	4_Surface	0.2 µm	Bacteroidetes	315388125
4	AT4209008	4_Surface	0.2 µm	Chloroflexi	3121250
4	AT4209008	4_Surface	0.2 µm	Cyanobacteria	1225941875
4	AT4209008	4_Surface	0.2 µm	Euryarchaeota	288148125
4	AT4209008	4_Surface	0.2 µm	Marinimicrobia_(SAR406_clade)	52635625
4	AT4209008	4_Surface	0.2 µm	Planctomycetes	1276875
4	AT4209008	4_Surface	0.2 µm	Proteobacteria	1956030625
4	AT4209008	4_Surface	0.2 µm	Thaumarchaeota	425625
4	AT4209008	4_Surface	1.2 µm	Actinobacteria	3123750
4	AT4209008	4_Surface	1.2 µm	Bacteroidetes	355725000
4	AT4209008	4_Surface	1.2 µm	Chloroflexi	701250
4	AT4209008	4_Surface	1.2 µm	Cyanobacteria	601417500
4	AT4209008	4_Surface	1.2 µm	Euryarchaeota	37676250
4	AT4209008	4_Surface	1.2 µm	Marinimicrobia_(SAR406_clade)	43605000
4	AT4209008	4_Surface	1.2 µm	Nanoarchaeaeota	63750
4	AT4209008	4_Surface	1.2 µm	Planctomycetes	38122500
4	AT4209008	4_Surface	1.2 µm	Proteobacteria	418072500
4	AT4209008	4_Surface	1.2 µm	Thaumarchaeota	573750
4	AT4209008	4_Surface	5 µm	Actinobacteria	3.61694e+06
4	AT4209008	4_Surface	5 µm	Bacteroidetes	3.1504e+07
4	AT4209008	4_Surface	5 µm	Chloroflexi	629032
4	AT4209008	4_Surface	5 µm	Cyanobacteria	1.69472e+08
4	AT4209008	4_Surface	5 µm	Euryarchaeota	3.35484e+06
4	AT4209008	4_Surface	5 µm	Marinimicrobia_(SAR406_clade)	1.25806e+06
4	AT4209008	4_Surface	5 µm	Planctomycetes	7.39113e+06
4	AT4209008	4_Surface	5 µm	Proteobacteria	5.51399e+08
4	AT4209008	4_Surface	5 µm	Thaumarchaeota	3.04032e+06
4	AT4209008	4_Surface	20 µm	Actinobacteria	2.90361e+06
4	AT4209008	4_Surface	20 µm	Bacteroidetes	2.08856e+07
4	AT4209008	4_Surface	20 µm	Chloroflexi	1.57915e+06
4	AT4209008	4_Surface	20 µm	Cyanobacteria	4.93358e+07
4	AT4209008	4_Surface	20 µm	Euryarchaeota	2.1395e+06
4	AT4209008	4_Surface	20 µm	Marinimicrobia_(SAR406_clade)	2.06309e+06
4	AT4209008	4_Surface	20 µm	Nanoarchaeaeota	25470.2
4	AT4209008	4_Surface	20 µm	Planctomycetes	3.13284e+06
4	AT4209008	4_Surface	20 µm	Proteobacteria	3.07018e+08
4	AT4209008	4_Surface	20 µm	Thaumarchaeota	2.80172e+06
4	AT4209008	4_Surface	180 µm	Actinobacteria	1.2442e+06
4	AT4209008	4_Surface	180 µm	Bacteroidetes	9.37442e+06
4	AT4209008	4_Surface	180 µm	Chloroflexi	257421
4	AT4209008	4_Surface	180 µm	Cyanobacteria	2.47553e+07
4	AT4209008	4_Surface	180 µm	Euryarchaeota	1.8234e+06
4	AT4209008	4_Surface	180 µm	Marinimicrobia_(SAR406_clade)	2.4455e+06
4	AT4209008	4_Surface	180 µm	Planctomycetes	986781
4	AT4209008	4_Surface	180 µm	Proteobacteria	2.52444e+08
4	AT4209008	4_Surface	180 µm	Thaumarchaeota	2.20953e+06
4	AT4209008	4_Surface	500 µm	Actinobacteria	1.81502e+06
4	AT4209008	4_Surface	500 µm	Bacteroidetes	1.08076e+07
4	AT4209008	4_Surface	500 µm	Cyanobacteria	2.09965e+07
4	AT4209008	4_Surface	500 µm	Euryarchaeota	2.26878e+06
4	AT4209008	4_Surface	500 µm	Marinimicrobia_(SAR406_clade)	2.68129e+06
4	AT4209008	4_Surface	500 µm	Nanoarchaeaeota	41250.5
4	AT4209008	4_Surface	500 µm	Planctomycetes	453756
4	AT4209008	4_Surface	500 µm	Proteobacteria	4.42247e+08
4	AT4209008	4_Surface	500 µm	Thaumarchaeota	2.84629e+06
